# Supplementary material for: Genotype-stratified treatment for monogenic insulin resistance: a systematic review
Source: Commun Med (Lond). 2023 Oct 5;3:134. doi: 10.1038/s43856-023-00368-9 (PMC10550936; doi:10.1038/s43856-023-00368-9)
Supplement: Supplementary file 3 — Supplementary Data 1 [file 43856_2023_368_MOESM3_ESM.xlsx]

## Sheet: Quality assessment of studies 3
Covidence #	Treatment	Gene	N	Notes	Reference	Study type (Case series, Pre-post no control group)	Was the study question or objective clearly stated?	Were eligibility/selection criteria for the study population prespecified and clearly described?	Were the participants in the study representative of those who would be eligible for the test/service/intervention in the general or clinical population of interest?	Were all eligible participants that met the prespecified entry criteria enrolled?	Was the sample size sufficiently large to provide confidence in the findings?	Was the test/service/intervention clearly described and delivered consistently across the study population?	Were the outcome measures prespecified, clearly defined, valid, reliable, and assessed consistently across all study participants?	Were the people assessing the outcomes blinded to the participants' exposures/interventions?	Was the loss to follow-up after baseline 20% or less? Were those lost to follow-up accounted for in the analysis?	Did the statistical methods examine changes in outcome measures from before to after the intervention? Were statistical tests done that provided p values for the pre-to-post changes?	Were outcome measures of interest taken multiple times before the intervention and multiple times after the intervention (i.e., did they use an interrupted time-series design)?	If the intervention was conducted at a group level (e.g., a whole hospital, a community, etc.) did the statistical analysis take into account the use of individual-level data to determine effects at the group level?	Overall assessment Before-After (Pre-Post) Studies With No Control Group	Was the study question or objective clearly stated?	Was the study population clearly and fully described, including a case definition?	Were the cases consecutive?	Were the subjects comparable?	Was the intervention clearly described?	Were the outcome measures clearly defined, valid, reliable, and implemented consistently across all study participants?	Was the length of follow-up adequate?	Were the statistical methods well-described?	Were the results well-described?	Overall assessment for Case Series
10561	bariatric surgery	LMNA	1		Ciudin, A. et al. Successful treatment for the Dunnigan-type familial partial lipodystrophy with Roux-en-Y gastric bypass. Clin Endocrinol (Oxf) 75, 403-404, doi:10.1111/j.1365-2265.2011.04057.x (2011).	Case series														Other (Cannot determine, not applicable, not reported)	Other (Cannot determine, not applicable, not reported)	Other (Cannot determine, not applicable, not reported)	Other (Cannot determine, not applicable, not reported)	Yes	Yes	Yes	Other (Cannot determine, not applicable, not reported)	Yes	Poor
10577	bariatric surgery	LMNA	1		Grundfest-Broniatowski, S., Yan, J., Kroh, M., Kilim, H. & Stephenson, A. Successful Treatment of an Unusual Case of FPLD2: The Role of Roux-en-Y Gastric Bypass-Case Report and Literature Review. J Gastrointest Surg 21, 739-743, doi:10.1007/s11605-016-3300-2 (2017)	Case series														No	Other (Cannot determine, not applicable, not reported)	Other (Cannot determine, not applicable, not reported)	Other (Cannot determine, not applicable, not reported)	Yes	Yes	Yes	Other (Cannot determine, not applicable, not reported)	Yes	Poor
10588	bariatric surgery	PLIN1	2		Kozusko, K. et al. Clinical and molecular characterization of a novel PLIN1 frameshift mutation identified in patients with familial partial lipodystrophy. Diabetes 64, 299-310, doi:10.2337/db14-0104 (2015).	Case series														Yes	Other (Cannot determine, not applicable, not reported)	Other (Cannot determine, not applicable, not reported)	Yes	Yes	No	Other (Cannot determine, not applicable, not reported)	Other (Cannot determine, not applicable, not reported)	No	Poor
2814	combination	AGPAT2	1		Metwalley, K. A. & Farghaly, H. S. Berardinelli-Seip syndrome type 1 in an Egyptian child. Indian J Hum Genet 20, 75-78, doi:10.4103/0971-6866.132762 (2014).	Case series														No	Other (Cannot determine, not applicable, not reported)	Other (Cannot determine, not applicable, not reported)	Other (Cannot determine, not applicable, not reported)	No	Other (Cannot determine, not applicable, not reported)	Yes	Other (Cannot determine, not applicable, not reported)	No	Poor
10591	combination	LMNA	1		Lüdtke, A. et al. Long-term treatment experience in a subject with Dunnigan-type familial partial lipodystrophy: efficacy of rosiglitazone. Diabet Med 22, 1611-1613 (2005). https://doi.org:10.1111/j.1464-5491.2005.01757.x	Case series														No	Other (Cannot determine, not applicable, not reported)	Other (Cannot determine, not applicable, not reported)	Other (Cannot determine, not applicable, not reported)	No	No	Yes	Other (Cannot determine, not applicable, not reported)	Yes	Poor
1731	IGF1	INSR	1		Hashimoto, N. et al. A case of type A insulin resistance associated with heterozygous Asn462Ser mutation of the insulin receptor gene. Diabetology International 3, 239-243, doi:10.1007/s13340-012-0079-6 (2012).	Case series														No	Other (Cannot determine, not applicable, not reported)	Other (Cannot determine, not applicable, not reported)	Other (Cannot determine, not applicable, not reported)	Yes	No	Yes	Other (Cannot determine, not applicable, not reported)	No	Poor
1976	IGF1	INSR	1		Jo, W. et al. Development of endometrial carcinoma in a patient with leprechaunism (donohue syndrome). Clinical pediatric endocrinology : case reports and clinical investigations : official journal of the Japanese Society for Pediatric Endocrinology 22, 33-38, doi:10.1292/cpe.22.33 (2013).	Case series														Yes	Other (Cannot determine, not applicable, not reported)	Other (Cannot determine, not applicable, not reported)	Other (Cannot determine, not applicable, not reported)	No	No	Yes	Other (Cannot determine, not applicable, not reported)	No	Poor
3249	IGF1	INSR	1		Perge, K. et al. Intrauterine Growth Restriction and Hypertrophic Cardiomyopathy as Prenatal Ultrasound Findings in a Case of Leprechaunism. Mol Syndromol 11, 223-227, doi:10.1159/000509837 (2020).	Case series														No	Other (Cannot determine, not applicable, not reported)	Other (Cannot determine, not applicable, not reported)	Other (Cannot determine, not applicable, not reported)	Yes	No	Yes	Other (Cannot determine, not applicable, not reported)	No	Poor
3313	IGF1	INSR	1		Plamper, M., Gohlke, B., Schreiner, F. & Woelfle, J. Mecasermin in Insulin Receptor-Related Severe Insulin Resistance Syndromes: Case Report and Review of the Literature. International journal of molecular sciences 19, doi:10.3390/ijms19051268 (2018).	Case series														Yes	Other (Cannot determine, not applicable, not reported)	Other (Cannot determine, not applicable, not reported)	Other (Cannot determine, not applicable, not reported)	Yes	Yes	Yes	Other (Cannot determine, not applicable, not reported)	Yes	Poor
9624	IGF1	INSR	1		Carmody, D., Ladsaria, S. S., Buikema, R. K., Semple, R. K. & Greeley, S. A. Successful rhIGF1 treatment for over 5 years in a patient with severe insulin resistance due to homozygous insulin receptor mutation. Diabet Med 33, e8-e12, doi:10.1111/dme.12884 (2016).	Case series														Yes	Other (Cannot determine, not applicable, not reported)	Other (Cannot determine, not applicable, not reported)	Other (Cannot determine, not applicable, not reported)	Yes	Yes	Yes	Other (Cannot determine, not applicable, not reported)	Yes	Poor
9692	IGF1	INSR	1		de Kerdanet, M. et al. Ten-year improvement of insulin resistance and growth with recombinant human insulin-like growth factor 1 in a patient with insulin receptor mutations resulting in leprechaunism. Diabetes Metab 41, 331-337, doi:10.1016/j.diabet.2014.11.001 (2015).	Case series														Other (Cannot determine, not applicable, not reported)	Other (Cannot determine, not applicable, not reported)	Other (Cannot determine, not applicable, not reported)	Other (Cannot determine, not applicable, not reported)	Yes	Other (Cannot determine, not applicable, not reported)	Yes	Other (Cannot determine, not applicable, not reported)	No	Poor
10440	IGF1	INSR	1		Weber, D. R., Stanescu, D. E., Semple, R., Holland, C. & Magge, S. N. Continuous subcutaneous IGF-1 therapy via insulin pump in a patient with Donohue syndrome. J Pediatr Endocrinol Metab 27, 1237-1241, doi:10.1515/jpem-2013-0402 (2014).	Case series														Yes	Other (Cannot determine, not applicable, not reported)	Other (Cannot determine, not applicable, not reported)	Other (Cannot determine, not applicable, not reported)	Yes	Other (Cannot determine, not applicable, not reported)	Yes	Other (Cannot determine, not applicable, not reported)	Yes	Poor
3459	IGF1	INSR	2		Regan, F. M. et al. Treatment with recombinant human insulin-like growth factor (rhIGF)-I/rhIGF binding protein-3 complex improves metabolic control in subjects with severe insulin resistance. J Clin Endocrinol Metab 95, 2113-2122, doi:10.1210/jc.2009-2088 (2010).	Pre-post no control group	Yes	No	Yes	Other (Cannot determine, not applicable, not reported)	No	Yes	Yes	No	No	Other (Cannot determine, not applicable, not reported)	No	Other (Cannot determine, not applicable, not reported)	Poor
10407	IGF1	INSR	2		Vestergaard, H., Rossen, M., Urhammer, S. A., Müller, J. & Pedersen, O. Short- and long-term metabolic effects of recombinant human IGF-I treatment in patients with severe insulin resistance and diabetes mellitus. Eur J Endocrinol 136, 475-482 (1997). https://doi.org:10.1530/eje.0.1360475	Pre-post no control group	Yes	Yes	Yes	Other (Cannot determine, not applicable, not reported)	No	Yes	Yes	No	Yes	Other (Cannot determine, not applicable, not reported)	No	Other (Cannot determine, not applicable, not reported)	Fair
10589	IGF1	INSR	4		Kuzuya, H. et al. Trial of insulinlike growth factor I therapy for patients with extreme insulin resistance syndromes. Diabetes 42, 696-705, doi:10.2337/diab.42.5.696 (1993).	Pre-post no control group	Yes	No	Other (Cannot determine, not applicable, not reported)	Other (Cannot determine, not applicable, not reported)	No	Yes	Yes	No	No	Other (Cannot determine, not applicable, not reported)	No	Other (Cannot determine, not applicable, not reported)	Poor
10644	IGF1	INSR	1		Takahashi, Y. et al. A homozygous kinase-defective mutation in the insulin receptor gene in a patient with leprechaunism. Diabetologia 40, 412-420 (1997). https://doi.org:10.1007/s001250050695	Case series														Yes	Other (Cannot determine, not applicable, not reported)	Other (Cannot determine, not applicable, not reported)	Other (Cannot determine, not applicable, not reported)	Yes	Yes	Yes	Other (Cannot determine, not applicable, not reported)	Yes	Poor
10641	IGF1	INSR	1		Nakashima, N., Umeda, F., Yanase, T. & Nawata, H. Insulin resistance associated with substitution of histidine for arginine 252 in the alpha-subunit of the human insulin receptor: trial of insulin-like growth factor I injection therapy to enhance insulin sensitivity. J Clin Endocrinol Metab 80, 3662-3667 (1995). https://doi.org:10.1210/jcem.80.12.8530617	Case series														Yes	Other (Cannot determine, not applicable, not reported)	Other (Cannot determine, not applicable, not reported)	Other (Cannot determine, not applicable, not reported)	Yes	Yes	Yes	Other (Cannot determine, not applicable, not reported)	No	Poor
2136	metformin	INSR	1		Kirel, B. et al. A case of Donohue syndrome "Leprechaunism" with a novel mutation in the insulin receptor gene. Turk Pediatri Ars 52, 226-230, doi:10.5152/TurkPediatriArs.2017.3193 (2017).	Case series														No	Other (Cannot determine, not applicable, not reported)	Other (Cannot determine, not applicable, not reported)	Other (Cannot determine, not applicable, not reported)	Yes	Other (Cannot determine, not applicable, not reported)	No	Other (Cannot determine, not applicable, not reported)	No	Poor
3614	metformin	INSR	1		Saito-Hakoda, A. et al. A follow-up during puberty in a Japanese girl with type A insulin resistance due to a novel mutation in INSR. Clinical pediatric endocrinology : case reports and clinical investigations : official journal of the Japanese Society for Pediatric Endocrinology 27, 53-57, doi:10.1297/cpe.27.53 (2018).	Case series														Yes	Other (Cannot determine, not applicable, not reported)	Other (Cannot determine, not applicable, not reported)	Other (Cannot determine, not applicable, not reported)	Other (Cannot determine, not applicable, not reported)	No	Other (Cannot determine, not applicable, not reported)	Other (Cannot determine, not applicable, not reported)	No	Poor
10571a	metformin	LMNA	2		Gambineri, A. et al. Monogenic polycystic ovary syndrome due to a mutation in the lamin A/C gene is sensitive to thiazolidinediones but not to metformin. Eur J Endocrinol 159, 347-353, doi:10.1530/eje-08-0272 (2008).	Case series														No	Other (Cannot determine, not applicable, not reported)	Other (Cannot determine, not applicable, not reported)	Yes	Yes	No	Yes	Other (Cannot determine, not applicable, not reported)	Yes	Poor
2948	metreleptin	AGPAT2	2		Musso, C., Major, M. L., Andres, E. & Simha, V. Metreleptin Treatment in Three Patients with Generalized Lipodystrophy. Clinical medicine insights. Case reports 9, 123-127, doi:10.4137/CCRep.S40196 (2016).	Case series														Yes	No	Other (Cannot determine, not applicable, not reported)	Yes	Yes	Yes	Yes	Other (Cannot determine, not applicable, not reported)	Yes	Fair
9559a	metreleptin	AGPAT2	2		Beltrand, J. et al. Resistance to leptin-replacement therapy in Berardinelli-Seip congenital lipodystrophy: an immunological origin. Eur J Endocrinol 162, 1083-1091, doi:10.1530/eje-09-1027 (2010).	Pre-post no control group	Yes	Yes	Yes	Other (Cannot determine, not applicable, not reported)	No	Yes	Yes	No	Yes	Yes	No	Other (Cannot determine, not applicable, not reported)	Fair
10143	metreleptin	AGPAT2	5	Duplicate - not included	Oral, E. A. et al. Leptin-replacement therapy for lipodystrophy. N Engl J Med 346, 570-578 (2002). https://doi.org:10.1056/NEJMoa012437	Pre-post no control group	Yes	Yes	Yes	Other (Cannot determine, not applicable, not reported)	No	Yes	Yes	No	Yes	Yes	No	Other (Cannot determine, not applicable, not reported)	Fair
10404a	metreleptin	AGPAT2	5		Vatier, C. et al. Adherence with metreleptin therapy and health self-perception in patients with lipodystrophic syndromes. Orphanet J Rare Dis 14, 177, doi:10.1186/s13023-019-1141-2 (2019).	Pre-post no control group	Yes	Yes	Yes	Other (Cannot determine, not applicable, not reported)	Yes	Yes	Yes	No	Yes	Other (Cannot determine, not applicable, not reported)	No	Other (Cannot determine, not applicable, not reported)	Fair
10546a	metreleptin	AGPAT2	1		Beltrand, J. et al. Metabolic correction induced by leptin replacement treatment in young children with Berardinelli-Seip congenital lipoatrophy. Pediatrics 120, e291-296, doi:10.1542/peds.2006-3165 (2007).	Pre-post no control group	Yes	Yes	Yes	Other (Cannot determine, not applicable, not reported)	No	Yes	Yes	No	Yes	Yes	No	Other (Cannot determine, not applicable, not reported)	Fair
10559a	metreleptin	AGPAT2	11		Chong, A. Y., Lupsa, B. C., Cochran, E. K. & Gorden, P. Efficacy of leptin therapy in the different forms of human lipodystrophy. Diabetologia 53, 27-35, doi:10.1007/s00125-009-1502-9 (2010).	Pre-post no control group	Yes	Yes	Yes	Other (Cannot determine, not applicable, not reported)	No	Yes	Yes	No	No	Yes	No	Other (Cannot determine, not applicable, not reported)	Fair
2598	metreleptin	BSCL2	2		Maeda, M., Maeda, T., Ebihara, K. & Ihara, K. The long-term management of congenital generalized lipodystrophy (Berardinelli-Seip syndrome): the clinical manifestations of Japanese siblings for approximately 20 years. Clinical pediatric endocrinology : case reports and clinical investigations : official journal of the Japanese Society for Pediatric Endocrinology 28, 139-145 (2019). https://doi.or…	Case series														Yes	Other (Cannot determine, not applicable, not reported)	Other (Cannot determine, not applicable, not reported)	Yes	No	No	Yes	Other (Cannot determine, not applicable, not reported)	No	Poor
9559b	metreleptin	BSCL2	6		Beltrand, J. et al. Resistance to leptin-replacement therapy in Berardinelli-Seip congenital lipodystrophy: an immunological origin. Eur J Endocrinol 162, 1083-1091, doi:10.1530/eje-09-1027 (2010).	Pre-post no control group	Yes	Yes	Yes	Other (Cannot determine, not applicable, not reported)	No	Yes	Yes	No	Yes	Yes	No	Other (Cannot determine, not applicable, not reported)	Fair
9727	metreleptin	BSCL2	3		Ebihara, K. et al. Efficacy and safety of leptin-replacement therapy and possible mechanisms of leptin actions in patients with generalized lipodystrophy. J Clin Endocrinol Metab 92, 532-541, doi:10.1210/jc.2006-1546 (2007).	Pre-post no control group	Yes	Yes	Yes	Other (Cannot determine, not applicable, not reported)	No	Yes	Yes	No	Yes	Other (Cannot determine, not applicable, not reported)	No	Other (Cannot determine, not applicable, not reported)	Fair
10404b	metreleptin	BSCL2	2		AdherenceÂ with Vatier, C. et al. Adherence with metreleptin therapy and health self-perception in patients with lipodystrophic syndromes. Orphanet J Rare Dis 14, 177, doi:10.1186/s13023-019-1141-2 (2019).	Pre-post no control group	Yes	Yes	Yes	Other (Cannot determine, not applicable, not reported)	Yes	Yes	Yes	No	Yes	Other (Cannot determine, not applicable, not reported)	No	Other (Cannot determine, not applicable, not reported)	Fair
10546b	metreleptin	BSCL2	6		Beltrand, J. et al. Metabolic correction induced by leptin replacement treatment in young children with Berardinelli-Seip congenital lipoatrophy. Pediatrics 120, e291-296, doi:10.1542/peds.2006-3165 (2007).	Pre-post no control group	Yes	Yes	Yes	Other (Cannot determine, not applicable, not reported)	No	Yes	Yes	No	Yes	Yes	No	Other (Cannot determine, not applicable, not reported)	Fair
10559b	metreleptin	BSCL2	6		Chong, A. Y., Lupsa, B. C., Cochran, E. K. & Gorden, P. Efficacy of leptin therapy in the different forms of human lipodystrophy. Diabetologia 53, 27-35, doi:10.1007/s00125-009-1502-9 (2010).	Pre-post no control group	Yes	Yes	Yes	Other (Cannot determine, not applicable, not reported)	No	Yes	Yes	No	No	Yes	No	Other (Cannot determine, not applicable, not reported)	Fair
9511	metreleptin	LMNA	4		Ajluni, N., Dar, M., Xu, J., Neidert, A. H. & Oral, E. A. Efficacy and Safety of Metreleptin in Patients with Partial Lipodystrophy: Lessons from an Expanded Access Program. Journal of diabetes & metabolism 7, doi:10.4172/2155-6156.1000659 (2016).	Pre-post no control group	Yes	Yes	Yes	Other (Cannot determine, not applicable, not reported)	No	Yes	Yes	No	No	Other (Cannot determine, not applicable, not reported)	No	Other (Cannot determine, not applicable, not reported)	Fair
10143	metreleptin	LMNA	1	Duplicate - not included	Oral, E. A. et al. Leptin-replacement therapy for lipodystrophy. N Engl J Med 346, 570-578 (2002). https://doi.org:10.1056/NEJMoa012437	Pre-post no control group	Yes	Yes	Yes	Other (Cannot determine, not applicable, not reported)	No	Yes	Yes	No	Yes	Yes	No	Other (Cannot determine, not applicable, not reported)	Fair
10159	metreleptin	LMNA	6	Duplicate - not included	Park, J. Y., Javor, E. D., Cochran, E. K., DePaoli, A. M. & Gorden, P. Long-term efficacy of leptin replacement in patients with Dunnigan-type familial partial lipodystrophy. Metabolism 56, 508-516 (2007). https://doi.org:10.1016/j.metabol.2006.11.010	Pre-post no control group	Yes	Yes	Yes	Other (Cannot determine, not applicable, not reported)	No	Yes	Yes	No	Yes	Yes	No	Other (Cannot determine, not applicable, not reported)	Fair
10281	metreleptin	LMNA	22		Sekizkardes, H., Cochran, E., Malandrino, N., Garg, A. & Brown, R. J. Efficacy of Metreleptin Treatment in Familial Partial Lipodystrophy Due to PPARG vs LMNA Pathogenic Variants. J Clin Endocrinol Metab 104, 3068-3076, doi:10.1210/jc.2018-02787 (2019).	Pre-post no control group	Yes	Yes	Yes	Yes	No	Yes	Yes	No	Yes	Yes	No	Other (Cannot determine, not applicable, not reported)	Fair
10311	metreleptin	LMNA	24		Comparison of efficacy and safety of leptin replacement therapy in moderately and severely Simha, V. et al. Comparison of efficacy and safety of leptin replacement therapy in moderately and severely hypoleptinemic patients with familial partial lipodystrophy of the Dunnigan variety. J Clin Endocrinol Metab 97, 785-792, doi:10.1210/jc.2011-2229 (2012).	Pre-post no control group	Yes	Yes	Yes	Other (Cannot determine, not applicable, not reported)	Yes	Yes	Yes	No	Yes	Yes	No	Other (Cannot determine, not applicable, not reported)	Fair
10404c	metreleptin	LMNA	7		AdherenceÂ with Vatier, C. et al. Adherence with metreleptin therapy and health self-perception in patients with lipodystrophic syndromes. Orphanet J Rare Dis 14, 177, doi:10.1186/s13023-019-1141-2 (2019).	Pre-post no control group	Yes	Yes	Yes	Other (Cannot determine, not applicable, not reported)	Yes	Yes	Yes	No	Yes	Other (Cannot determine, not applicable, not reported)	No	Other (Cannot determine, not applicable, not reported)	Fair
10559	metreleptin	LMNA	6	Duplicate - not included	Chong, A. Y., Lupsa, B. C., Cochran, E. K. & Gorden, P. Efficacy of leptin therapy in the different forms of human lipodystrophy. Diabetologia 53, 27-35, doi:10.1007/s00125-009-1502-9 (2010).	Pre-post no control group	Yes	Yes	Yes	Other (Cannot determine, not applicable, not reported)	No	Yes	Yes	No	No	Yes	No	Other (Cannot determine, not applicable, not reported)	Fair
10143	metreleptin	LMNA progeroid	1	Duplicate - not included	Oral, E. A. et al. Leptin-replacement therapy for lipodystrophy. N Engl J Med 346, 570-578 (2002). https://doi.org:10.1056/NEJMoa012437	Pre-post no control group	Yes	Yes	Yes	Other (Cannot determine, not applicable, not reported)	No	Yes	Yes	No	Yes	Yes	No	Other (Cannot determine, not applicable, not reported)	Fair
10281	metreleptin	PPARG	7		Sekizkardes, H., Cochran, E., Malandrino, N., Garg, A. & Brown, R. J. Efficacy of Metreleptin Treatment in Familial Partial Lipodystrophy Due to PPARG vs LMNA Pathogenic Variants. J Clin Endocrinol Metab 104, 3068-3076, doi:10.1210/jc.2018-02787 (2019).	Pre-post no control group	Yes	Yes	Yes	Yes	No	Yes	Yes	No	Yes	Yes	No	Other (Cannot determine, not applicable, not reported)	Fair
10404d	metreleptin	PPARG	2		AdherenceÂ withVatier, C. et al. Adherence with metreleptin therapy and health self-perception in patients with lipodystrophic syndromes. Orphanet J Rare Dis 14, 177, doi:10.1186/s13023-019-1141-2 (2019).	Pre-post no control group	Yes	Yes	Yes	Other (Cannot determine, not applicable, not reported)	Yes	Yes	Yes	No	Yes	Other (Cannot determine, not applicable, not reported)	No	Other (Cannot determine, not applicable, not reported)	Fair
10559	metreleptin	PPARG	2	Duplicate - not included	Chong, A. Y., Lupsa, B. C., Cochran, E. K. & Gorden, P. Efficacy of leptin therapy in the different forms of human lipodystrophy. Diabetologia 53, 27-35, doi:10.1007/s00125-009-1502-9 (2010).	Pre-post no control group	Yes	Yes	Yes	Other (Cannot determine, not applicable, not reported)	No	Yes	Yes	No	No	Yes	No	Other (Cannot determine, not applicable, not reported)	Fair
4056	metreleptin	PTRF	1		Takeyari, S. et al. Metreleptin treatment for congenital generalized lipodystrophy type 4 (CGL4): a case report. Clinical pediatric endocrinology : case reports and clinical investigations : official journal of the Japanese Society for Pediatric Endocrinology 28, 1-7, doi:10.1297/cpe.28.1 (2019).	Case series														No	Other (Cannot determine, not applicable, not reported)	Other (Cannot determine, not applicable, not reported)	Other (Cannot determine, not applicable, not reported)	Yes	Other (Cannot determine, not applicable, not reported)	Yes	Other (Cannot determine, not applicable, not reported)	Yes	Poor
10585	SGLT2i	BSCL2	1		Kawana, Y., Imai, J., Sawada, S., Yamada, T. & Katagiri, H. Sodium-Glucose Cotransporter 2 Inhibitor Improves Complications of Lipodystrophy: A Case Report. Ann Intern Med 166, 450-451, doi:10.7326/l16-0372 (2017).	Case series														Yes	Other (Cannot determine, not applicable, not reported)	Other (Cannot determine, not applicable, not reported)	Other (Cannot determine, not applicable, not reported)	Yes	Yes	Yes	Other (Cannot determine, not applicable, not reported)	Yes	Poor
10580	SGLT2i	PIK3R1	1		Hamaguchi, T. et al. Treatment of a case of severe insulin resistance as a result of a PIK3R1 mutation with a sodium-glucose cotransporter 2 inhibitor. Journal of diabetes investigation 9, 1224-1227, doi:10.1111/jdi.12825 (2018).	Case series														Yes	Other (Cannot determine, not applicable, not reported)	Other (Cannot determine, not applicable, not reported)	Other (Cannot determine, not applicable, not reported)	Yes	Yes	Yes	Other (Cannot determine, not applicable, not reported)	Yes	Poor
816	TZD	BSCL2	1		Chaves, C., Chaves, M., Anselmo, J. & César, R. Successful long-term use of pioglitazone in Berardinelli-Seip lipodystrophy-associated diabetes. Endocrinol Diabetes Metab Case Rep 2021, doi:10.1530/edm-20-0183 (2021).	Case series														No	Other (Cannot determine, not applicable, not reported)	Other (Cannot determine, not applicable, not reported)	Other (Cannot determine, not applicable, not reported)	Yes	No	Yes	Other (Cannot determine, not applicable, not reported)	No	Poor
10563	TZD	LMNA	1		Collet-Gaudillat, C., Billon-Bancel, A. & Beressi, J. P. Long-term improvement of metabolic control with pioglitazone in a woman with diabetes mellitus related to Dunnigan syndrome: a case report. Diabetes Metab 35, 151-154, doi:10.1016/j.diabet.2009.01.001 (2009).	Case series														Other (Cannot determine, not applicable, not reported)	Other (Cannot determine, not applicable, not reported)	Other (Cannot determine, not applicable, not reported)	Other (Cannot determine, not applicable, not reported)	No	Other (Cannot determine, not applicable, not reported)	Yes	Other (Cannot determine, not applicable, not reported)	Yes	Poor
10571b	TZD	LMNA	2		Gambineri, A. et al. Monogenic polycystic ovary syndrome due to a mutation in the lamin A/C gene is sensitive to thiazolidinediones but not to metformin. Eur J Endocrinol 159, 347-353, doi:10.1530/eje-08-0272 (2008).	Case series														No	Other (Cannot determine, not applicable, not reported)	Other (Cannot determine, not applicable, not reported)	Yes	Yes	No	Yes	Other (Cannot determine, not applicable, not reported)	Yes	Poor
10597	TZD	LMNA	1		Moreau, F. et al. Efficacy of pioglitazone in familial partial lipodystrophy of the Dunnigan type: a case report. Diabetes Metab 33, 385-389, doi:10.1016/j.diabet.2007.04.005 (2007).	Case series														Yes	Other (Cannot determine, not applicable, not reported)	Other (Cannot determine, not applicable, not reported)	Other (Cannot determine, not applicable, not reported)	Yes	Yes	Yes	Other (Cannot determine, not applicable, not reported)	Yes	Poor
10606	TZD	LMNA	1		Owen, K. R., Donohoe, M., Ellard, S. & Hattersley, A. T. Response to treatment with rosiglitazone in familial partial lipodystrophy due to a mutation in the LMNA gene. Diabet Med 20, 823-827, doi:10.1046/j.1464-5491.2003.01034.x (2003).	Case series														Yes	Other (Cannot determine, not applicable, not reported)	Other (Cannot determine, not applicable, not reported)	Other (Cannot determine, not applicable, not reported)	Yes	Yes	Yes	Other (Cannot determine, not applicable, not reported)	Yes	Poor
10628	TZD	LMNA	2		Simha, V., Rao, S. & Garg, A. Prolonged thiazolidinedione therapy does not reverse fat loss in patients with familial partial lipodystrophy, Dunnigan variety. Diabetes Obes Metab 10, 1275-1276, doi:10.1111/j.1463-1326.2008.00978.x (2008).	Case series														Yes	Other (Cannot determine, not applicable, not reported)	Other (Cannot determine, not applicable, not reported)	Yes	No	Yes	Yes	Other (Cannot determine, not applicable, not reported)	Yes	Poor
10592	TZD	LMNA	1		Luedtke, A. et al. Thiazolidinedione response in familial lipodystrophy patients with LMNA mutations: a case series. Horm Metab Res 44, 306-311, doi:10.1055/s-0031-1301284 (2012).	Pre-post no control group	No	Other (Cannot determine, not applicable, not reported)	Yes	Other (Cannot determine, not applicable, not reported)	No	Yes	Yes	No	Yes	Yes	No	Other (Cannot determine, not applicable, not reported)	Fair
10537	TZD	PPARG	1		Agostini, M. et al. A Pharmacogenetic Approach to the Treatment of Patients With PPARG Mutations. Diabetes 67, 1086-1092, doi:10.2337/db17-1236 (2018).	Case series														Yes	Yes	Other (Cannot determine, not applicable, not reported)	Other (Cannot determine, not applicable, not reported)	Yes	Yes	Yes	Other (Cannot determine, not applicable, not reported)	Yes	Fair
10570	TZD	PPARG	1		Francis, G. A. et al. Peroxisomal proliferator activated receptor-gamma deficiency in a Canadian kindred with familial partial lipodystrophy type 3 (FPLD3). BMC Med Genet 7, 3, doi:10.1186/1471-2350-7-3 (2006).	Case series														Other (Cannot determine, not applicable, not reported)	Other (Cannot determine, not applicable, not reported)	Other (Cannot determine, not applicable, not reported)	Other (Cannot determine, not applicable, not reported)	No	No	Other (Cannot determine, not applicable, not reported)	Other (Cannot determine, not applicable, not reported)	No	Poor
10620	TZD	PPARG	2		Savage, D. B. et al. Human metabolic syndrome resulting from dominant-negative mutations in the nuclear receptor peroxisome proliferator-activated receptor-gamma. Diabetes 52, 910-917, doi:10.2337/diabetes.52.4.910 (2003).	Case series														Yes	Yes	Other (Cannot determine, not applicable, not reported)	Other (Cannot determine, not applicable, not reported)	Yes	Yes	Yes	Other (Cannot determine, not applicable, not reported)	Yes	Fair
