# Supplementary material for: Genotype-stratified treatment for monogenic insulin resistance: a systematic review
Source: Commun Med (Lond). 2023 Oct 5;3:134. doi: 10.1038/s43856-023-00368-9 (PMC10550936; doi:10.1038/s43856-023-00368-9)
Supplement: Supplementary file 4 — Supplementary Data 2 [file 43856_2023_368_MOESM4_ESM.xlsx]

## Sheet: Main outcome measures
Study Covidence ID	Subject Covidence ID	Affected_gene	Lipodystrophy vs INSR variant	Subtype of lipodystrophy of INSR variant	Invention	Intervention duration (months)	Pre-treatment HbA1c (%)	Post-treatment HbA1c (%)	Pre-treatment BMI (kg/m2)	Post-treatment BMI (kg/m2)	Pre-treatment triglycerides (mg/dL)	Post-treatment triglycerides (mg/dL)
816	816_1	BSCL2	LD	generalized	TZD	60	7.5
1731	1731_1	INSR	INSR	monoallelic	IGF1	192	7.5	6.25
1976	1976_1	INSR	INSR	biallelic	IGF1	288
2136	2136_1	INSR	INSR	biallelic	metformin	1
2598	2598_1	BSCL2	LD	generalized	metreleptin	79	6.9	6			195	110
2598	2598_2	BSCL2	LD	generalized	metreleptin	48	5.8	5.7			400	170
2814	2814_1	AGPAT2	LD	generalized	combination	3	12.2	8.8			844	120
2948	2948_1	AGPAT2	LD	generalized	metreleptin	4	11.8	5.7			3675	121
2948	2948_2	AGPAT2	LD	generalized	metreleptin	40	9.2	6.6			497	84
3249	3249_1	INSR	INSR	biallelic	IGF1	1
3313	3313_1	INSR	INSR	biallelic	IGF1	6	10	7.6
3459	3459_1	INSR	INSR	monoallelic	IGF1	4	8.1	5	29.7		71	53
3459	3459_2	INSR	INSR	monoallelic	IGF1	4	7.4	6.8	34.2		88	106
3614	3614_1	INSR	INSR		metformin	35	6.6	5.5	22.2	24
4056	4056_1	PTRF	LD	generalized	metreleptin	4	5.6	5.4			449	193
9511	9511_1	LMNA	LD	partial	metreleptin	12	8.3	6.7	30.6	31.1	114	89
9511	9511_2	LMNA	LD	partial	metreleptin	12	8.5	8.9	36.8	36.8	919	275
9511	9511_3	LMNA	LD	partial	metreleptin	1	7.5		39.5	40.1	398
9511	9511_4	LMNA	LD	partial	metreleptin	12	11.1	6.4	21	21.8	193	92
9511	9511_5	LMNA	LD	partial	metreleptin	12	7.6	7.5	27.6	25.6	299	249
9511	9511_6	LMNA	LD	partial	metreleptin	12	5.6	5.7	22.5	20.1	79	150
9559	9559_1	BSCL2	LD	generalized	metreleptin	28	5.14	5	22.8	23.18	354	664
9559	9559_2	BSCL2	LD	generalized	metreleptin	28	4.8	4.6	19.2	16.97	248	89
9559	9559_3	BSCL2	LD	generalized	metreleptin	28	4.6	4.7	18.6	15.9	239	89
9559	9559_4	BSCL2	LD	generalized	metreleptin	28	5.3	4.9	16.9	15.24	177	124
9559	9559_5	AGPAT2	LD	generalized	metreleptin	28	7.9	12.2	22.8	24.3	106	673
9559	9559_6	BSCL2	LD	generalized	metreleptin	28	4.9	4.8	15.4	14.4	106	44
9559	9559_7	BSCL2	LD	generalized	metreleptin	28	5.2	5.4	19	17.5	219	115
9559	9559_8	AGPAT2	LD	generalized	metreleptin	28	5.3	15.7	23.2	25.8	195	416
9624	9624_1	INSR	INSR	biallelic	IGF1	68	7.5	6.4
9692	9692_1	INSR	INSR	biallelic	IGF1	120	7.6	6.8
9727	9727_1	BSCL2	LD	generalized	metreleptin	1	8.8	5.6	19.7		1031	115
9727	9727_2	BSCL2	LD	generalized	metreleptin	1	7.7		17.9		254	194
9727	9727_3	BSCL2	LD	generalized	metreleptin	1	10.2		21.2		89	74
10143	10143_1	LMNAX	LD	generalized	metreleptin	4	8.3	7			9560	1214
10281	10281_1	LMNA	LD	partial	metreleptin	12	9.5	8.1	24.56	23.65	802	443
10281	10281_10	LMNA	LD	partial	metreleptin	12	13.3	12.7	20.49	21	1917	1712
10281	10281_11	LMNA	LD	partial	metreleptin	12	7.5	7.7	27.55	25.6	196	133
10281	10281_12	LMNA	LD	partial	metreleptin	12	5.3	5.6	30.86	26.53	101	94
10281	10281_13	LMNA	LD	partial	metreleptin	12	7.9	7.2	31.7	31.5	598	342
10281	10281_14	LMNA	LD	partial	metreleptin	12	8.9	7.5	24.07	22.94	253	237
10281	10281_15	LMNA	LD	partial	metreleptin	12	6.6	6	25.72	27.58	487	294
10281	10281_16	LMNA	LD	partial	metreleptin	12	5.6	5.9	31.59	32.7	234	291
10281	10281_17	LMNA	LD	partial	metreleptin	12	7.4	7.9	30.26	30.73	404	393
10281	10281_18	LMNA	LD	partial	metreleptin	12	7.1	6.3	23.66	24.34	105	114
10281	10281_19	LMNA	LD	partial	metreleptin	12	12	8.8	21.46	20.95	11528	1411
10281	10281_2	LMNA	LD	partial	metreleptin	12	9	8.4	23.43	20.83	198	103
10281	10281_20	LMNA	LD	partial	metreleptin	12	5.4	5.2	27.79	26.56	259	497
10281	10281_21	LMNA	LD	partial	metreleptin	12	9.2	6.7	24.45	23.5	176	214
10281	10281_22	LMNA	LD	partial	metreleptin	12	6	6.2	27.55	25.33	453	330
10281	10281_23	PPARG	LD	partial	metreleptin	12	9.9	7.2	21.95	22.9	1377	296
10281	10281_24	PPARG	LD	partial	metreleptin	12	6.1	5.7	26.74	25.12	357	748
10281	10281_25	PPARG	LD	partial	metreleptin	12	8.8	6.2	23.22	22.2	5577	429
10281	10281_26	PPARG	LD	partial	metreleptin	12	9.5	9.3	25.28	26.31	278	680
10281	10281_27	PPARG	LD	partial	metreleptin	12	12.4	12.3	22.45	23.2	7919	1608
10281	10281_28	PPARG	LD	partial	metreleptin	12	7.1	6.6	27.56	28.95	257	168
10281	10281_28	PPARG	LD	partial	metreleptin	12	7.1	6.6	27.56	28.95	257	168
10281	10281_29	PPARG	LD	partial	metreleptin	12	11.3	6.3	23.38	27.36	4127	783
10281	10281_3	LMNA	LD	partial	metreleptin	12	9.7	9.3	23.09	22.58	550	252
10281	10281_4	LMNA	LD	partial	metreleptin	12	7.8	8.7	24.8	24	503	347
10281	10281_5	LMNA	LD	partial	metreleptin	12	5.7		20.19	21.37	1863	1346
10281	10281_6	LMNA	LD	partial	metreleptin	12	8.6	7.3	25.34	23.52	114	88
10281	10281_7	LMNA	LD	partial	metreleptin	12	5.8	5.9	27.66	26.24	427	378
10281	10281_8	LMNA	LD	partial	metreleptin	12	7.6	6.7	23.6	22.3	255	179
10281	10281_9	LMNA	LD	partial	metreleptin	12	6.5	6.2	26.49	24.63	227	153
10404	10404_1	LMNA	LD	partial	metreleptin	60	7.7	7.2	22.8	20.4	171	167
10404	10404_10	LMNAX	LD	partial	metreleptin	48	10.4	7.5	17.4	16	442	419
10404	10404_11	LMNA	LD	partial	metreleptin	48	7.1	6	25.1	23.2	250	129
10404	10404_12	PPARG	LD	partial	metreleptin	42	10.8	9.3	29	27.2	819	565
10404	10404_13	AGPAT2	LD	generalized	metreleptin	36	8.7	8.4	23.7	22.7	89	86
10404	10404_14	AGPAT2	LD	generalized	metreleptin	18	8.3	6.5	20	20	468	177
10404	10404_15	PPARG	LD	partial	metreleptin	12	8	7.7	31.1	30.4	2360	279
10404	10404_16	BSCL2	LD	partial	metreleptin	108	5.5	5.2	19.9	19.2	242	226
10404	10404_17	BSCL2	LD	generalized	metreleptin	108	5.3	5.2	25.3	24.5	465	401
10404	10404_2	LMNA	LD	partial	metreleptin	60	7.7	7.6	25.7	22.8	294	263
10404	10404_3	AGPAT2	LD	generalized	metreleptin	61	8.7	6.8	26.8	26	921	326
10404	10404_4	AGPAT2	LD	generalized	metreleptin	54	7.6	5.1	20.3	18.6	158	113
10404	10404_5	AGPAT2	LD	generalized	metreleptin	59	8.1	8.1	21.5	18.2	356	119
10404	10404_6	LMNA	LD	partial	metreleptin	48	8.5	7.7	24.5	22.3	156	89
10404	10404_7	LMNA	LD	partial	metreleptin	48	6.9	6.6	23	19.3	228	196
10404	10404_8	LMNA	LD	partial	metreleptin	48	12.1	8.8	25	23.5	873	703
10404	10404_9	LMNA	LD	partial	metreleptin	48	7.1	6.6	23.2	21.3	133	42
10407	10407_1	INSR	INSR	biallelic	IGF1	2.5	9.6	8.8
10407	10407_2	INSR	INSR	biallelic	IGF1	2.5	11.4	9.7
10440	10440_1	INSR	INSR	biallelic	IGF1	16	9.5	8.8
10537	10537_1	PPARG	LD	partial	TZD	24	7.7	5	23	23	1168	142
10537	10537_2	PPARG	LD	partial	TZD	2	16	8			3451	885
10559	10559_1	AGPAT2	LD	generalized	metreleptin	12	13.7	9.2			7964	1149
10559	10559_10	AGPAT2	LD	generalized	metreleptin	12	10.6	6.4			98	157
10559	10559_11	AGPAT2	LD	generalized	metreleptin	12	9.3	5.3			88	55
10559	10559_12	BSCL2	LD	generalized	metreleptin	12	10.2	8.3			433	295
10559	10559_13	BSCL2	LD	generalized	metreleptin	12	7.2	7.3			262	295
10559	10559_14	BSCL2	LD	generalized	metreleptin	12	8.4	5.2			142	98
10559	10559_15	BSCL2	LD	generalized	metreleptin	12	4.5	4.7			127	178
10559	10559_16	BSCL2	LD	generalized	metreleptin	12	4.5	4.9			120	102
10559	10559_17	BSCL2	LD	generalized	metreleptin	12	8.7	7.3			88	65
10559	10559_2	AGPAT2	LD	generalized	metreleptin	12	7	6.5			1545	87
10559	10559_3	AGPAT2	LD	generalized	metreleptin	12	11.6	8.8			1117	127
10559	10559_4	AGPAT2	LD	generalized	metreleptin	12	8.5	6.3			836	131
10559	10559_5	AGPAT2	LD	generalized	metreleptin	12	8.7	4.6			702	109
10559	10559_6	AGPAT2	LD	generalized	metreleptin	12	9.8	8.3			520	342
10559	10559_7	AGPAT2	LD	generalized	metreleptin	12	7.6	6			473	109
10559	10559_8	AGPAT2	LD	generalized	metreleptin	12	10.2	8.3			396	95
10559	10559_9	AGPAT2	LD	generalized	metreleptin	12	7.6	5.3			320	36
10561	10561_1	LMNA	LD	partial	bariatric surgery	24			30.6	20.2	627	168
10563	10563_1	LMNA	LD	partial	TZD	28	7.8	5.2	25.9	27.4	522	283
10570	10570_1	PPARG	LD	partial	TZD	5	12.1	7.5
10571	10571_1	LMNA	LD	partial	metformin	24			26	28	350	247
10571	10571_2	LMNA	LD	partial	metformin	24			25	26	152	128
10571	10571_3	LMNA	LD	partial	TZD	36			28	28	247	109
10571	10571_4	LMNA	LD	partial	TZD	48			26	26	128	78
10577	10577_1	LMNA	LD	partial	bariatric surgery	36	10.3	7.7	30	24.5
10580	10580_1	PIK3R1	LD	partial	SGLT2i	14	7.5	6.6	18.6	17.1
10585	10585_1	BSCL2	LD	generalized	SGLT2i	14	9	6.9
10588	10588_1	PLIN1	LD	partial	bariatric surgery				31.2
10588	10588_2	PLIN1	LD	partial	bariatric surgery				30.4	22.4
10589	10589_1	INSR	INSR	monoallelic	IGF1	1.5	9	6
10589	10589_2	INSR	INSR	monoallelic	IGF1	16	11	7.8
10589	10589_3	INSR	INSR	monoallelic	IGF1	11.5	5.9	5.5
10589	10589_4	INSR	INSR	biallelic	IGF1	16.5	4.8	5
10591	10591_1	LMNA	LD	partial	TZD	24	9.4	7.4			1212	398
10592	10592_1	LMNA	LD	partial	TZD	12			24.8	25.2	274	301
10597	10597_1	LMNA	LD	partial	TZD	18	6.2	5.7	28.6	28.1	265	124
10606	10606_1	LMNA	LD	partial	TZD	12	7	7.2			357	180
10628	10628_1	LMNA	LD	partial	TZD	96
10628	10628_2	LMNA	LD	partial	TZD	72	6.1	7
10311	10311_1	LMNA	LD	partial	metreleptin	6	7.6	6			75	51.6
10311	10311_2	LMNA	LD	partial	metreleptin	6	6.3	5.3			888	220
10311	10311_3	LMNA	LD	partial	metreleptin	6	4.7	4.6			179.7	116.3
10311	10311_4	LMNA	LD	partial	metreleptin	6	7.1	6			510	328
10311	10311_5	LMNA	LD	partial	metreleptin	6	4.9	5.6			506	263
10311	10311_6	LMNA	LD	partial	metreleptin	6	10.7	10.1			239.6	104
10311	10311_7	LMNA	LD	partial	metreleptin	6	9.2				211.3
10311	10311_8	LMNA	LD	partial	metreleptin	6	6				216.5
10311	10311_9	LMNA	LD	partial	metreleptin	6	5.3				688.7
10311	10311_10	LMNA	LD	partial	metreleptin	6	5.6	5.6			203.7	138.33
10311	10311_11	LMNA	LD	partial	metreleptin	6	5.6				250.3	140
10311	10311_12	LMNA	LD	partial	metreleptin	6	6.2	6.3			280	186
10311	10311_13	LMNA	LD	partial	metreleptin	6	7.5	6.4			127.667	199
10311	10311_14	LMNA	LD	partial	metreleptin	6	6.5	7.3			122.333	182.667
10311	10311_15	LMNA	LD	partial	metreleptin	6	5.8	5.6			246	179
10311	10311_16	LMNA	LD	partial	metreleptin	6	10.8	13.5			1151	3618
10311	10311_17	LMNA	LD	partial	metreleptin	6	5.4	5.6			294.6	379.6
10311	10311_18	LMNA	LD	partial	metreleptin	6	5.4	5.8			547	354
10311	10311_19	LMNA	LD	partial	metreleptin	6	5.1	6.1			813	358.6
10311	10311_20	LMNA	LD	partial	metreleptin	6	5	5.5			506.6	52
10311	10311_21	LMNA	LD	partial	metreleptin	6	8	6.2			1687.67	321.667
10311	10311_22	LMNA	LD	partial	metreleptin	6	6	6.2			339.333	275
10311	10311_23	LMNA	LD	partial	metreleptin	6	6				303.5
10311	10311_24	LMNA	LD	partial	metreleptin	6	6.1	6.1			253	338.667
10620	10620_1	PPARG	LD	partial	TZD	6	8.7	5.6			504	558
10620	10620_2	PPARG	LD	partial	TZD	6	7.3	7.1			398	611

## Sheet: Figure 2
Study Covidence ID	Subject Covidence ID	Affected_gene	Lipodystrophy vs INSR variant	Subtype of lipodystrophy of INSR variant	Invention	Intervention duration (months)	Pre-treatment HbA1c (%)	Post-treatment HbA1c (%)	Pre-treatment BMI (kg/m2)	Post-treatment BMI (kg/m2)	Pre-treatment triglycerides (mg/dL)	Post-treatment triglycerides (mg/dL)
2598	2598_1	BSCL2	LD	generalized	metreleptin	79	6.9	6			195	110
2598	2598_2	BSCL2	LD	generalized	metreleptin	48	5.8	5.7			400	170
2948	2948_1	AGPAT2	LD	generalized	metreleptin	4	11.8	5.7			3675	121
2948	2948_2	AGPAT2	LD	generalized	metreleptin	40	9.2	6.6			497	84
4056	4056_1	PTRF	LD	generalized	metreleptin	4	5.6	5.4			449	193
9511	9511_1	LMNA	LD	partial	metreleptin	12	8.3	6.7	30.6	31.1	114	89
9511	9511_2	LMNA	LD	partial	metreleptin	12	8.5	8.9	36.8	36.8	919	275
9511	9511_3	LMNA	LD	partial	metreleptin	1	7.5		39.5	40.1	398
9511	9511_4	LMNA	LD	partial	metreleptin	12	11.1	6.4	21	21.8	193	92
9511	9511_5	LMNA	LD	partial	metreleptin	12	7.6	7.5	27.6	25.6	299	249
9511	9511_6	LMNA	LD	partial	metreleptin	12	5.6	5.7	22.5	20.1	79	150
9559	9559_1	BSCL2	LD	generalized	metreleptin	28	5.14	5	22.8	23.18	354	664
9559	9559_2	BSCL2	LD	generalized	metreleptin	28	4.8	4.6	19.2	16.97	248	89
9559	9559_3	BSCL2	LD	generalized	metreleptin	28	4.6	4.7	18.6	15.9	239	89
9559	9559_4	BSCL2	LD	generalized	metreleptin	28	5.3	4.9	16.9	15.24	177	124
9559	9559_5	AGPAT2	LD	generalized	metreleptin	28	7.9	12.2	22.8	24.3	106	673
9559	9559_6	BSCL2	LD	generalized	metreleptin	28	4.9	4.8	15.4	14.4	106	44
9559	9559_7	BSCL2	LD	generalized	metreleptin	28	5.2	5.4	19	17.5	219	115
9559	9559_8	AGPAT2	LD	generalized	metreleptin	28	5.3	15.7	23.2	25.8	195	416
9727	9727_1	BSCL2	LD	generalized	metreleptin	1	8.8	5.6	19.7		1031	115
9727	9727_2	BSCL2	LD	generalized	metreleptin	1	7.7		17.9		254	194
9727	9727_3	BSCL2	LD	generalized	metreleptin	1	10.2		21.2		89	74
10143	10143_1	LMNAX	LD	generalized	metreleptin	4	8.3	7			9560	1214
10281	10281_1	LMNA	LD	partial	metreleptin	12	9.5	8.1	24.56	23.65	802	443
10281	10281_10	LMNA	LD	partial	metreleptin	12	13.3	12.7	20.49	21	1917	1712
10281	10281_11	LMNA	LD	partial	metreleptin	12	7.5	7.7	27.55	25.6	196	133
10281	10281_12	LMNA	LD	partial	metreleptin	12	5.3	5.6	30.86	26.53	101	94
10281	10281_13	LMNA	LD	partial	metreleptin	12	7.9	7.2	31.7	31.5	598	342
10281	10281_14	LMNA	LD	partial	metreleptin	12	8.9	7.5	24.07	22.94	253	237
10281	10281_15	LMNA	LD	partial	metreleptin	12	6.6	6	25.72	27.58	487	294
10281	10281_16	LMNA	LD	partial	metreleptin	12	5.6	5.9	31.59	32.7	234	291
10281	10281_17	LMNA	LD	partial	metreleptin	12	7.4	7.9	30.26	30.73	404	393
10281	10281_18	LMNA	LD	partial	metreleptin	12	7.1	6.3	23.66	24.34	105	114
10281	10281_19	LMNA	LD	partial	metreleptin	12	12	8.8	21.46	20.95	11528	1411
10281	10281_2	LMNA	LD	partial	metreleptin	12	9	8.4	23.43	20.83	198	103
10281	10281_20	LMNA	LD	partial	metreleptin	12	5.4	5.2	27.79	26.56	259	497
10281	10281_21	LMNA	LD	partial	metreleptin	12	9.2	6.7	24.45	23.5	176	214
10281	10281_22	LMNA	LD	partial	metreleptin	12	6	6.2	27.55	25.33	453	330
10281	10281_23	PPARG	LD	partial	metreleptin	12	9.9	7.2	21.95	22.9	1377	296
10281	10281_24	PPARG	LD	partial	metreleptin	12	6.1	5.7	26.74	25.12	357	748
10281	10281_25	PPARG	LD	partial	metreleptin	12	8.8	6.2	23.22	22.2	5577	429
10281	10281_26	PPARG	LD	partial	metreleptin	12	9.5	9.3	25.28	26.31	278	680
10281	10281_27	PPARG	LD	partial	metreleptin	12	12.4	12.3	22.45	23.2	7919	1608
10281	10281_28	PPARG	LD	partial	metreleptin	12	7.1	6.6	27.56	28.95	257	168
10281	10281_28	PPARG	LD	partial	metreleptin	12	7.1	6.6	27.56	28.95	257	168
10281	10281_29	PPARG	LD	partial	metreleptin	12	11.3	6.3	23.38	27.36	4127	783
10281	10281_3	LMNA	LD	partial	metreleptin	12	9.7	9.3	23.09	22.58	550	252
10281	10281_4	LMNA	LD	partial	metreleptin	12	7.8	8.7	24.8	24	503	347
10281	10281_5	LMNA	LD	partial	metreleptin	12	5.7		20.19	21.37	1863	1346
10281	10281_6	LMNA	LD	partial	metreleptin	12	8.6	7.3	25.34	23.52	114	88
10281	10281_7	LMNA	LD	partial	metreleptin	12	5.8	5.9	27.66	26.24	427	378
10281	10281_8	LMNA	LD	partial	metreleptin	12	7.6	6.7	23.6	22.3	255	179
10281	10281_9	LMNA	LD	partial	metreleptin	12	6.5	6.2	26.49	24.63	227	153
10404	10404_1	LMNA	LD	partial	metreleptin	60	7.7	7.2	22.8	20.4	171	167
10404	10404_10	LMNAX	LD	partial	metreleptin	48	10.4	7.5	17.4	16	442	419
10404	10404_11	LMNA	LD	partial	metreleptin	48	7.1	6	25.1	23.2	250	129
10404	10404_12	PPARG	LD	partial	metreleptin	42	10.8	9.3	29	27.2	819	565
10404	10404_13	AGPAT2	LD	generalized	metreleptin	36	8.7	8.4	23.7	22.7	89	86
10404	10404_14	AGPAT2	LD	generalized	metreleptin	18	8.3	6.5	20	20	468	177
10404	10404_15	PPARG	LD	partial	metreleptin	12	8	7.7	31.1	30.4	2360	279
10404	10404_16	BSCL2	LD	partial	metreleptin	108	5.5	5.2	19.9	19.2	242	226
10404	10404_17	BSCL2	LD	generalized	metreleptin	108	5.3	5.2	25.3	24.5	465	401
10404	10404_2	LMNA	LD	partial	metreleptin	60	7.7	7.6	25.7	22.8	294	263
10404	10404_3	AGPAT2	LD	generalized	metreleptin	61	8.7	6.8	26.8	26	921	326
10404	10404_4	AGPAT2	LD	generalized	metreleptin	54	7.6	5.1	20.3	18.6	158	113
10404	10404_5	AGPAT2	LD	generalized	metreleptin	59	8.1	8.1	21.5	18.2	356	119
10404	10404_6	LMNA	LD	partial	metreleptin	48	8.5	7.7	24.5	22.3	156	89
10404	10404_7	LMNA	LD	partial	metreleptin	48	6.9	6.6	23	19.3	228	196
10404	10404_8	LMNA	LD	partial	metreleptin	48	12.1	8.8	25	23.5	873	703
10404	10404_9	LMNA	LD	partial	metreleptin	48	7.1	6.6	23.2	21.3	133	42
10559	10559_1	AGPAT2	LD	generalized	metreleptin	12	13.7	9.2			7964	1149
10559	10559_10	AGPAT2	LD	generalized	metreleptin	12	10.6	6.4			98	157
10559	10559_11	AGPAT2	LD	generalized	metreleptin	12	9.3	5.3			88	55
10559	10559_12	BSCL2	LD	generalized	metreleptin	12	10.2	8.3			433	295
10559	10559_13	BSCL2	LD	generalized	metreleptin	12	7.2	7.3			262	295
10559	10559_14	BSCL2	LD	generalized	metreleptin	12	8.4	5.2			142	98
10559	10559_15	BSCL2	LD	generalized	metreleptin	12	4.5	4.7			127	178
10559	10559_16	BSCL2	LD	generalized	metreleptin	12	4.5	4.9			120	102
10559	10559_17	BSCL2	LD	generalized	metreleptin	12	8.7	7.3			88	65
10559	10559_2	AGPAT2	LD	generalized	metreleptin	12	7	6.5			1545	87
10559	10559_3	AGPAT2	LD	generalized	metreleptin	12	11.6	8.8			1117	127
10559	10559_4	AGPAT2	LD	generalized	metreleptin	12	8.5	6.3			836	131
10559	10559_5	AGPAT2	LD	generalized	metreleptin	12	8.7	4.6			702	109
10559	10559_6	AGPAT2	LD	generalized	metreleptin	12	9.8	8.3			520	342
10559	10559_7	AGPAT2	LD	generalized	metreleptin	12	7.6	6			473	109
10559	10559_8	AGPAT2	LD	generalized	metreleptin	12	10.2	8.3			396	95
10559	10559_9	AGPAT2	LD	generalized	metreleptin	12	7.6	5.3			320	36
10311	10311_1	LMNA	LD	partial	metreleptin	6	7.6	6			75	51.6
10311	10311_2	LMNA	LD	partial	metreleptin	6	6.3	5.3			888	220
10311	10311_3	LMNA	LD	partial	metreleptin	6	4.7	4.6			179.7	116.3
10311	10311_4	LMNA	LD	partial	metreleptin	6	7.1	6			510	328
10311	10311_5	LMNA	LD	partial	metreleptin	6	4.9	5.6			506	263
10311	10311_6	LMNA	LD	partial	metreleptin	6	10.7	10.1			239.6	104
10311	10311_7	LMNA	LD	partial	metreleptin	6	9.2				211.3
10311	10311_8	LMNA	LD	partial	metreleptin	6	6				216.5
10311	10311_9	LMNA	LD	partial	metreleptin	6	5.3				688.7
10311	10311_10	LMNA	LD	partial	metreleptin	6	5.6	5.6			203.7	138.33
10311	10311_11	LMNA	LD	partial	metreleptin	6	5.6				250.3	140
10311	10311_12	LMNA	LD	partial	metreleptin	6	6.2	6.3			280	186
10311	10311_13	LMNA	LD	partial	metreleptin	6	7.5	6.4			127.667	199
10311	10311_14	LMNA	LD	partial	metreleptin	6	6.5	7.3			122.333	182.667
10311	10311_15	LMNA	LD	partial	metreleptin	6	5.8	5.6			246	179
10311	10311_16	LMNA	LD	partial	metreleptin	6	10.8	13.5			1151	3618
10311	10311_17	LMNA	LD	partial	metreleptin	6	5.4	5.6			294.6	379.6
10311	10311_18	LMNA	LD	partial	metreleptin	6	5.4	5.8			547	354
10311	10311_19	LMNA	LD	partial	metreleptin	6	5.1	6.1			813	358.6
10311	10311_20	LMNA	LD	partial	metreleptin	6	5	5.5			506.6	52
10311	10311_21	LMNA	LD	partial	metreleptin	6	8	6.2			1687.67	321.667
10311	10311_22	LMNA	LD	partial	metreleptin	6	6	6.2			339.333	275
10311	10311_23	LMNA	LD	partial	metreleptin	6	6				303.5
10311	10311_24	LMNA	LD	partial	metreleptin	6	6.1	6.1			253	338.667

## Sheet: Figure 3
Study Covidence ID	Subject Covidence ID	Affected_gene	Lipodystrophy vs INSR variant	Subtype of lipodystrophy of INSR variant	Invention	Intervention duration (months)	Pre-treatment HbA1c (%)	Post-treatment HbA1c (%)
1731	1731_1	INSR	INSR	monoallelic	IGF1	192	7.5	6.25
1976	1976_1	INSR	INSR	biallelic	IGF1	288
3249	3249_1	INSR	INSR	biallelic	IGF1	1
3313	3313_1	INSR	INSR	biallelic	IGF1	6	10	7.6
3459	3459_1	INSR	INSR	monoallelic	IGF1	4	8.1	5
3459	3459_2	INSR	INSR	monoallelic	IGF1	4	7.4	6.8
9624	9624_1	INSR	INSR	biallelic	IGF1	68	7.5	6.4
9692	9692_1	INSR	INSR	biallelic	IGF1	120	7.6	6.8
10407	10407_1	INSR	INSR	biallelic	IGF1	2.5	9.6	8.8
10407	10407_2	INSR	INSR	biallelic	IGF1	2.5	11.4	9.7
10440	10440_1	INSR	INSR	biallelic	IGF1	16	9.5	8.8
10589	10589_1	INSR	INSR	monoallelic	IGF1	1.5	9	6
10589	10589_2	INSR	INSR	monoallelic	IGF1	16	11	7.8
10589	10589_3	INSR	INSR	monoallelic	IGF1	11.5	5.9	5.5
10589	10589_4	INSR	INSR	biallelic	IGF1	16.5	4.8	5

## Sheet: Figure 4
Study Covidence ID	Subject Covidence ID	Affected_gene	Lipodystrophy vs INSR variant	Subtype of lipodystrophy of INSR variant	Invention	Intervention duration (months)	Pre-treatment HbA1c (%)	Post-treatment HbA1c (%)	Pre-treatment BMI (kg/m2)	Post-treatment BMI (kg/m2)	Pre-treatment triglycerides (mg/dL)	Post-treatment triglycerides (mg/dL)
816	816_1	BSCL2	LD	generalized	TZD	60	7.5
10537	10537_1	PPARG	LD	partial	TZD	24	7.7	5	23	23	1168	142
10537	10537_2	PPARG	LD	partial	TZD	2	16	8			3451	885
10563	10563_1	LMNA	LD	partial	TZD	28	7.8	5.2	25.9	27.4	522	283
10570	10570_1	PPARG	LD	partial	TZD	5	12.1	7.5
10571	10571_3	LMNA	LD	partial	TZD	36			28	28	247	109
10571	10571_4	LMNA	LD	partial	TZD	48			26	26	128	78
10591	10591_1	LMNA	LD	partial	TZD	24	9.4	7.4			1212	398
10592	10592_1	LMNA	LD	partial	TZD	12			24.8	25.2	274	301
10597	10597_1	LMNA	LD	partial	TZD	18	6.2	5.7	28.6	28.1	265	124
10606	10606_1	LMNA	LD	partial	TZD	12	7	7.2			357	180
10628	10628_1	LMNA	LD	partial	TZD	96
10628	10628_2	LMNA	LD	partial	TZD	72	6.1	7
10620	10620_1	PPARG	LD	partial	TZD	6	8.7	5.6			504	558
10620	10620_2	PPARG	LD	partial	TZD	6	7.3	7.1			398	611
