# Supplementary material for: Genotype-stratified treatment for monogenic insulin resistance: a systematic review
Source: Commun Med (Lond). 2023 Oct 5;3:134. doi: 10.1038/s43856-023-00368-9 (PMC10550936; doi:10.1038/s43856-023-00368-9)
Supplement: Supplementary file 5 — Supplementary Data 3 [file 43856_2023_368_MOESM5_ESM.xlsx]

## Sheet: All
				Duration (months)			Pre-treatment A1c (%)				Post-treatment A1c (%)				Delta A1c (%)				Pre-treatment BMI (kg/m2)				Post-treatment BMI (kg/m2)				Delta BMI (kg/m2)				Pre-treatment Triglycerides (mg/dL)				Post-treatment Triglycerides (mg/dL)				Delta Triglycerides (mg/dL)				Delta log10Triglycerides (mg/dL)				Adverse Events (N, %)
Gene	Phenotype	Treatment	N (M/F/NR)	Mean ± SD	Range		N	Mean ± SD	Range		N	Mean ± SD	Range		Least square mean	Upper 95% CI	Lower 95% CI		N	Mean ± SD	Range		N	Mean ± SD	Range		Least square mean	Upper 95% CI	Lower 95% CI		N	Mean ± SD	Range		N	Mean ± SD	Range		Least square mean	Upper 95% CI	Lower 95% CI		Least square mean	Upper 95% CI	Lower 95% CI		Cardiac hyper-trophy	Soft tissue over-growth	Tumor
AGPAT2	generalized lipodystrophy	metreleptin	20 (1/8/11)	23 ± 18	4-61		20	9.0 ± 1.9	5.3-13.7		20	7.5 ± 2.6	4.6-15.7		-1.505	-3.2e-06	-3.01		7	22.6 ± 2.3	20-26.8		7	22.2 ± 3.3	20.0-26.8		-0.3857	0.9684	-1.7398		20	1026 ± 1821	88-7964		20	226 ± 267	36-1149		-800.6	-96.7281	-1504.47		-0.4834	-0.248	-0.7189		-	-	-
BSCL2	generalized lipodystrophy	metreleptin	19 (10/3/6)	31 ± 33	1-108		19	6.5 ± 1.9	4.5-10.2		17	5.6 ± 1.1	4.6-8.3		-0.7384	-0.2221	-1.2546		11	19.6 ± 2.7	15.4-25.3		8	18.4 ± 3.7	14.0-24.5		-1.2762	-0.651	-1.9015		19	273 ± 216	88-1031		19	181 ± 149	44-664		-91.7368	7.9747	-191.45		-0.1901	-0.0748	-0.3055		-	-	-
LMNA	partial lipodystrophy	metreleptin	59 (0/59/0)	14 ± 14	1-60		59	7.4 ± 2.0	4.7-13.3		52	7.0 ± 1.7	4.6-13.5		-0.4754	-0.161	-0.7898		35	26.1 ± 4.3	20.2-39.5		35	25.0 ± 4.7	19.3-40.1		-1.0551	-0.581	-1.5293		59	617 ± 1500	75-11528		54	363 ± 553	42-3618		-260.38	94.3541	-615.12		-0.162	-0.09239	-0.2317		-	-	-
PPARG	partial lipodystrophy	metreleptin	12 (1/9/2)	15 ± 9	12-42		12	8.9 ± 2.1	6.1-12.4		12	7.5 ± 1.9	5.7-12.3		-1.38	-0.4078	-2.3522		10	25.8 ± 3.1	22.0-31.1		10	26.2 ± 2.8	22.2-30.4		0.435	1.5006	-0.6306		12	2088 ± 2504	257-7919		12	571 ± 391	168-1608		-1760.4	-267.68	-3253.12		-0.3944	-0.089	-0.6998		-	-	-
All	All lipodystrophy	metreleptin	111 (12/81/18)	19 ± 20	1-108		111	7.7 ± 2.1	4.5-13.7		102	6.9 ± 1.9	4.6-15.7		-0.807	-0.4407	-1.1733		64	24.4 ± 4.5	15.4-39.5		61	23.9 ± 4.9	14.4-40.1		-0.7565	-0.3504	-1.1626		111	864 ± 1828	75-11528		106	331 ± 455	36-3618		-538.05	-229.89	-846.21		-0.256	-0.1844	-0.3276		-	-	-
All	generalized lipodystrophy	metreleptin	40 (12/12/16)	24 ± 23	1-108		40	7.8 ± 2.2	4.5-13.7		38	6.6 ± 2.2	4.6-15.7		-1.1531	-0.3267	-1.9795		17	20.8 ± 3.0	15.4-26.8		14	20.2 ± 4.1	14.4-26.0		-0.8721	-0.06991	-1.6743		40	887 ± 1937	88-9560		40	229 ± 266	36-1214		-658.53	-126.54	-1190.51		-0.3629	-0.2238	-0.5019		-	-	-
All	partial lipodystrophy	metreleptin	71 (1/68/2)	16 ± 18	1-108		71	7.6 ± 2.1	4.7-13.3		64	7.1 ± 1.8	4.6-13.5		-0.6369	-0.3259	-0.9478		47	25.7 ± 4.2	17.4-39.5		47	25.0 ± 4.6	16.0-40.1		-0.7379	-0.2694	-1.2063		71	851 ± 1778	75-11528		66	393 ± 530	42-3618		-466.28	-89.2619	-843.29		-0.1914	-0.1163	-0.2665		-	-	-
LMNA	partial lipodystrophy	TZD	9 (1/8/0)	38 ± 29	12-96		5	7.3 ± 1.4	6.1-9.4		5	6.5 ± 1.0	5.2-7.4		-0.8	0.3536	-1.9536		5	26.7 ± 1.6	24.8-28.6		5	27.0 ± 1.3	25.2-28.1		0.28	0.8703	-0.3103		7	429 ± 365	128-1212		7	210 ± 119	78-398		-218.86	-29.3871	-408.33		-0.2723	-0.1614	-0.3832		-	-	-
PPARG	partial lipodystrophy	TZD	5 (1/4/0)	9 ± 9	2-24		5	10.4 ± 3.7	7.3-16.0		5	6.6 ± 1.3	5.0-8.0		-3.72	-1.4713	-5.9687		1	23	-		1	23	-		-	-	-		4	1380 ± 1422	398-3451		4	549 ± 307	142-885		-831.25	255.76	-1918.26		-0.3189	0.1238	-0.7617		-	-	-
All	lipodystrophy	TZD	15 (3/12/0)	29 ± 28	2-96		11	8.7 ± 2.9	6.1-16		10	6.6 ± 1.1	5.0-8.0		-2.1873	-0.7191	-3.6556		6	26.1 ± 2.1	23.0-28.6		6	26.3 ± 1.8	23.0-28.1		0.2333	0.7323	-0.2656		11	775 ± 958	128-3451		11	334 ± 257	78-885		-441.55	6.8819	-889.97		-0.2893	-0.113	-0.4656		-	-	-
LMNA	partial lipodystrophy	metformin	2 (0/4/0)	24 ± 0	-		-	-	-		-	-	-		-	-	-		2	25.5 ± 0.7	25.0-26.0		2	27.0 ± 1.4	26.0-28.0		-	-	-		2	251 ± 140	152-350		2	188 ± 84	128-247		-	-	-		-	-	-		-	-	-
INSR	All	rhIGF-1 or rhIGF-1/IGFBP3	17 (7/10/0)	45 ± 81	1-288		15	8.8 ± 2.2	4.8-11.4		13	7.2 ± 1.5	5.0-9.7		-1.7	-1.1	-2.3		1	12.1	-		1	12.9	-		-	-	-		-	-	-		-	-	-		-	-	-		-	-	-		0 (0%)	1 (5.9%)	0 (0%)
INSR	Monoallelic	rhIGF-1 or rhIGF-1/IGFBP3	6 (2/4/0)	38 ± 76	2-192		6	8.2 ± 1.7	5.9-11.0		6	6.2 ± 1.0	5.0-7.8		-1.925	-0.9616	-2.8884		-	-	-		-	-	-		-	-	-		-	-	-		-	-	-		-	-	-		-	-	-		0 (0%)	1 (16.7%)	0 (0%)
INSR	Biallelic	rhIGF-1 or rhIGF-1/IGFBP3	11 (5/6/0)	49 ± 88	3-120		9	9.3 ± 2.4	4.8-11.4		9	7.8 ± 1.5	5-9.7		-1.5	-0.7	-2.2		1	12.1	-		1	12.9	-		-	-	-		-	-	-		-	-	-		-	-	-		-	-	-		0 (0%)	0 (0%)	0 (0%)
LMNA	partial lipodystrophy	bariatric surgery	2 (0/2/0)	30 ± 8	24-36		1	10.3	-		1	7.7	-		-	-	-		2	30.3 ± 0.4	30.0-30.6		2	22.4 ± 3.0	20.2-24.5		-7.95	-4.5545	-11.3455		1	627	-		1	168	-		-	-	-		-	-	-		-	-	-
All	Lipodystrophy	SGLT2i	2 (1/1/0)	14 ± 0	-		2	8.3 ± 1.1	7.5-9.0		2	6.8 ± 0.2	6.6-6.9		-1.5	-0.6685	-2.3315		-	-	-		-	-	-		-	-	-		-	-	-		-	-	-		-	-	-		-	-	-		-	-	-
Legend: N, Number; M, Male; F, Female; NR, not reported; BMI, body mass index; rhIGF-1, recombinant human insulin-like growth factor-1; IGFBP3, insulin-like growth factor binding protein 3
[truncated: 4 more columns]
